# Supplementary material for: The Relationship between Music and Food Intake: A Systematic Review and Meta-Analysis
Source: Nutrients. 2021 Jul 27;13(8):2571. doi: 10.3390/nu13082571 (PMC8400481; doi:10.3390/nu13082571)
Supplement: Supplementary file 1 [file nutrients-13-02571-s001.zip]

Archive with 1 entries (1 files):
- nutrients-1298537-supplementary.pdf
